# Supplementary material for: Editorial Note: Global Gene Expression Analysis of Canine Osteosarcoma Stem Cells Reveals a Novel Role for COX-2 in Tumour Initiation
Source: PLoS One. 2024 Aug 15;19(8):e0308114. doi: 10.1371/journal.pone.0308114 (PMC11326644; doi:10.1371/journal.pone.0308114)
Supplement: S3 File — (XLS) [file pone.0308114.s003.xls]

## Sheet: Sheet1
Potential of CD34+ KTOSA5 Cells to form Spheres (09.05.12)
		CD34+			CD34-
	1	2	3	1	2	3
5000	7	2	4	0	0	1			CD34-	CD34+
	3	4	3	0	0	0
	7	6	5	0	0	0		av	0.3	5.0666
	13	5	0	0	1	1
	10	4	3	0	0	0		sd	0.44	1.4
Average	8	4.2	3	0	0.2	0.4
sd	3.74166	1.48324	1.87083	0	0.447214	0.547723
